# Supplementary material for: Integrating epidemiology with genomic tracing to uncover concealed transmission networks in a brucellosis outbreak, Shandong, China
Source: Front Cell Infect Microbiol. 2026 Apr 21;16:1794629. doi: 10.3389/fcimb.2026.1794629 (PMC13138912; doi:10.3389/fcimb.2026.1794629)
Supplement: Supplementary file 2 [file Table2.xlsx]

## Sheet: metadata-15649889-processed-ok
Strain ID	SRA_Accession	Bioproject	Biosample	Host	Collection Year	species	SRA Link
2022SD322	SRR35797308	PRJNA1290416	SAMN49920674	Homo sapiens	2022	Brucella melitensis	https://trace.ncbi.nlm.nih.gov/Traces/sra/?run=SRR35797308
2022SD317	SRR35797309	PRJNA1290416	SAMN49920673	Homo sapiens	2022	Brucella melitensis	https://trace.ncbi.nlm.nih.gov/Traces/sra/?run=SRR35797309
2024SD601	SRR35797310	PRJNA1290416	SAMN49920744	Homo sapiens	2024	Brucella melitensis	https://trace.ncbi.nlm.nih.gov/Traces/sra/?run=SRR35797310
2024SD561	SRR35797311	PRJNA1290416	SAMN49920743	Homo sapiens	2024	Brucella melitensis	https://trace.ncbi.nlm.nih.gov/Traces/sra/?run=SRR35797311
2024SD553	SRR35797312	PRJNA1290416	SAMN49920742	Homo sapiens	2024	Brucella melitensis	https://trace.ncbi.nlm.nih.gov/Traces/sra/?run=SRR35797312
2024SD537	SRR35797313	PRJNA1290416	SAMN49920741	Homo sapiens	2024	Brucella melitensis	https://trace.ncbi.nlm.nih.gov/Traces/sra/?run=SRR35797313
2024SD471	SRR35797314	PRJNA1290416	SAMN49920740	Homo sapiens	2024	Brucella melitensis	https://trace.ncbi.nlm.nih.gov/Traces/sra/?run=SRR35797314
2024SD462	SRR35797315	PRJNA1290416	SAMN49920739	Homo sapiens	2024	Brucella melitensis	https://trace.ncbi.nlm.nih.gov/Traces/sra/?run=SRR35797315
2024SD459	SRR35797316	PRJNA1290416	SAMN49920738	Homo sapiens	2024	Brucella melitensis	https://trace.ncbi.nlm.nih.gov/Traces/sra/?run=SRR35797316
2024SD406	SRR35797317	PRJNA1290416	SAMN49920737	Homo sapiens	2024	Brucella melitensis	https://trace.ncbi.nlm.nih.gov/Traces/sra/?run=SRR35797317
2024SD404	SRR35797318	PRJNA1290416	SAMN49920736	Homo sapiens	2024	Brucella melitensis	https://trace.ncbi.nlm.nih.gov/Traces/sra/?run=SRR35797318
2024SD399	SRR35797319	PRJNA1290416	SAMN49920735	Homo sapiens	2024	Brucella melitensis	https://trace.ncbi.nlm.nih.gov/Traces/sra/?run=SRR35797319
2022SD222	SRR35797320	PRJNA1290416	SAMN49920672	Homo sapiens	2022	Brucella melitensis	https://trace.ncbi.nlm.nih.gov/Traces/sra/?run=SRR35797320
2024SD392	SRR35797321	PRJNA1290416	SAMN49920734	Homo sapiens	2024	Brucella melitensis	https://trace.ncbi.nlm.nih.gov/Traces/sra/?run=SRR35797321
2024SD363	SRR35797322	PRJNA1290416	SAMN49920733	Homo sapiens	2024	Brucella melitensis	https://trace.ncbi.nlm.nih.gov/Traces/sra/?run=SRR35797322
2024SD333	SRR35797323	PRJNA1290416	SAMN49920732	Homo sapiens	2024	Brucella melitensis	https://trace.ncbi.nlm.nih.gov/Traces/sra/?run=SRR35797323
2024SD332	SRR35797324	PRJNA1290416	SAMN49920731	Homo sapiens	2024	Brucella melitensis	https://trace.ncbi.nlm.nih.gov/Traces/sra/?run=SRR35797324
2024SD270	SRR35797325	PRJNA1290416	SAMN49920730	Homo sapiens	2024	Brucella melitensis	https://trace.ncbi.nlm.nih.gov/Traces/sra/?run=SRR35797325
2024SD221	SRR35797326	PRJNA1290416	SAMN49920729	Homo sapiens	2024	Brucella melitensis	https://trace.ncbi.nlm.nih.gov/Traces/sra/?run=SRR35797326
2024SD218	SRR35797327	PRJNA1290416	SAMN49920728	Homo sapiens	2024	Brucella melitensis	https://trace.ncbi.nlm.nih.gov/Traces/sra/?run=SRR35797327
2024SD214	SRR35797328	PRJNA1290416	SAMN49920727	Homo sapiens	2024	Brucella melitensis	https://trace.ncbi.nlm.nih.gov/Traces/sra/?run=SRR35797328
2024SD115	SRR35797329	PRJNA1290416	SAMN49920726	Homo sapiens	2024	Brucella melitensis	https://trace.ncbi.nlm.nih.gov/Traces/sra/?run=SRR35797329
2024SD023	SRR35797330	PRJNA1290416	SAMN49920725	Homo sapiens	2024	Brucella melitensis	https://trace.ncbi.nlm.nih.gov/Traces/sra/?run=SRR35797330
2022SD152	SRR35797331	PRJNA1290416	SAMN49920671	Homo sapiens	2022	Brucella melitensis	https://trace.ncbi.nlm.nih.gov/Traces/sra/?run=SRR35797331
2023SD969	SRR35797332	PRJNA1290416	SAMN49920724	Homo sapiens	2023	Brucella melitensis	https://trace.ncbi.nlm.nih.gov/Traces/sra/?run=SRR35797332
2023SD966	SRR35797333	PRJNA1290416	SAMN49920723	Homo sapiens	2023	Brucella melitensis	https://trace.ncbi.nlm.nih.gov/Traces/sra/?run=SRR35797333
2023SD944	SRR35797334	PRJNA1290416	SAMN49920722	Homo sapiens	2023	Brucella melitensis	https://trace.ncbi.nlm.nih.gov/Traces/sra/?run=SRR35797334
2023SD943	SRR35797335	PRJNA1290416	SAMN49920721	Homo sapiens	2023	Brucella melitensis	https://trace.ncbi.nlm.nih.gov/Traces/sra/?run=SRR35797335
2023SD883	SRR35797336	PRJNA1290416	SAMN49920720	Homo sapiens	2023	Brucella melitensis	https://trace.ncbi.nlm.nih.gov/Traces/sra/?run=SRR35797336
2023SD879	SRR35797337	PRJNA1290416	SAMN49920719	Homo sapiens	2023	Brucella melitensis	https://trace.ncbi.nlm.nih.gov/Traces/sra/?run=SRR35797337
2023SD765	SRR35797338	PRJNA1290416	SAMN49920718	Homo sapiens	2023	Brucella melitensis	https://trace.ncbi.nlm.nih.gov/Traces/sra/?run=SRR35797338
2023SD754	SRR35797339	PRJNA1290416	SAMN49920717	Homo sapiens	2023	Brucella melitensis	https://trace.ncbi.nlm.nih.gov/Traces/sra/?run=SRR35797339
2023SD707	SRR35797340	PRJNA1290416	SAMN49920716	Homo sapiens	2023	Brucella melitensis	https://trace.ncbi.nlm.nih.gov/Traces/sra/?run=SRR35797340
2023SD700	SRR35797341	PRJNA1290416	SAMN49920715	Homo sapiens	2023	Brucella melitensis	https://trace.ncbi.nlm.nih.gov/Traces/sra/?run=SRR35797341
2022SD104	SRR35797342	PRJNA1290416	SAMN49920670	Homo sapiens	2022	Brucella melitensis	https://trace.ncbi.nlm.nih.gov/Traces/sra/?run=SRR35797342
2023SD677	SRR35797343	PRJNA1290416	SAMN49920714	Homo sapiens	2023	Brucella melitensis	https://trace.ncbi.nlm.nih.gov/Traces/sra/?run=SRR35797343
2023SD643	SRR35797344	PRJNA1290416	SAMN49920713	Homo sapiens	2023	Brucella melitensis	https://trace.ncbi.nlm.nih.gov/Traces/sra/?run=SRR35797344
2023SD628	SRR35797345	PRJNA1290416	SAMN49920712	Homo sapiens	2023	Brucella melitensis	https://trace.ncbi.nlm.nih.gov/Traces/sra/?run=SRR35797345
2023SD591	SRR35797346	PRJNA1290416	SAMN49920711	Homo sapiens	2023	Brucella melitensis	https://trace.ncbi.nlm.nih.gov/Traces/sra/?run=SRR35797346
2023SD525	SRR35797347	PRJNA1290416	SAMN49920710	Homo sapiens	2023	Brucella melitensis	https://trace.ncbi.nlm.nih.gov/Traces/sra/?run=SRR35797347
2023SD524	SRR35797348	PRJNA1290416	SAMN49920709	Homo sapiens	2023	Brucella melitensis	https://trace.ncbi.nlm.nih.gov/Traces/sra/?run=SRR35797348
2023SD522	SRR35797349	PRJNA1290416	SAMN49920708	Homo sapiens	2023	Brucella melitensis	https://trace.ncbi.nlm.nih.gov/Traces/sra/?run=SRR35797349
2023SD521	SRR35797350	PRJNA1290416	SAMN49920707	Homo sapiens	2023	Brucella melitensis	https://trace.ncbi.nlm.nih.gov/Traces/sra/?run=SRR35797350
2023SD519	SRR35797351	PRJNA1290416	SAMN49920706	Homo sapiens	2023	Brucella melitensis	https://trace.ncbi.nlm.nih.gov/Traces/sra/?run=SRR35797351
2023SD517	SRR35797352	PRJNA1290416	SAMN49920705	Homo sapiens	2023	Brucella melitensis	https://trace.ncbi.nlm.nih.gov/Traces/sra/?run=SRR35797352
2022SD059	SRR35797353	PRJNA1290416	SAMN49920669	Homo sapiens	2022	Brucella melitensis	https://trace.ncbi.nlm.nih.gov/Traces/sra/?run=SRR35797353
2023SD509	SRR35797354	PRJNA1290416	SAMN49920704	Homo sapiens	2023	Brucella melitensis	https://trace.ncbi.nlm.nih.gov/Traces/sra/?run=SRR35797354
2023SD508	SRR35797355	PRJNA1290416	SAMN49920703	Homo sapiens	2023	Brucella melitensis	https://trace.ncbi.nlm.nih.gov/Traces/sra/?run=SRR35797355
2023SD507	SRR35797356	PRJNA1290416	SAMN49920702	Homo sapiens	2023	Brucella melitensis	https://trace.ncbi.nlm.nih.gov/Traces/sra/?run=SRR35797356
2023SD506	SRR35797357	PRJNA1290416	SAMN49920701	Homo sapiens	2023	Brucella melitensis	https://trace.ncbi.nlm.nih.gov/Traces/sra/?run=SRR35797357
2023SD459	SRR35797358	PRJNA1290416	SAMN49920700	Homo sapiens	2023	Brucella melitensis	https://trace.ncbi.nlm.nih.gov/Traces/sra/?run=SRR35797358
2023SD441	SRR35797359	PRJNA1290416	SAMN49920699	Homo sapiens	2023	Brucella melitensis	https://trace.ncbi.nlm.nih.gov/Traces/sra/?run=SRR35797359
2023SD429	SRR35797360	PRJNA1290416	SAMN49920698	Homo sapiens	2023	Brucella melitensis	https://trace.ncbi.nlm.nih.gov/Traces/sra/?run=SRR35797360
2023SD379	SRR35797361	PRJNA1290416	SAMN49920697	Homo sapiens	2023	Brucella melitensis	https://trace.ncbi.nlm.nih.gov/Traces/sra/?run=SRR35797361
2023SD302	SRR35797362	PRJNA1290416	SAMN49920696	Homo sapiens	2023	Brucella melitensis	https://trace.ncbi.nlm.nih.gov/Traces/sra/?run=SRR35797362
2023SD246	SRR35797363	PRJNA1290416	SAMN49920695	Homo sapiens	2023	Brucella melitensis	https://trace.ncbi.nlm.nih.gov/Traces/sra/?run=SRR35797363
2022SD033	SRR35797364	PRJNA1290416	SAMN49920668	Homo sapiens	2022	Brucella melitensis	https://trace.ncbi.nlm.nih.gov/Traces/sra/?run=SRR35797364
2023SD193	SRR35797365	PRJNA1290416	SAMN49920694	Homo sapiens	2023	Brucella melitensis	https://trace.ncbi.nlm.nih.gov/Traces/sra/?run=SRR35797365
2023SD185	SRR35797366	PRJNA1290416	SAMN49920693	Homo sapiens	2023	Brucella melitensis	https://trace.ncbi.nlm.nih.gov/Traces/sra/?run=SRR35797366
2023SD138	SRR35797367	PRJNA1290416	SAMN49920692	Homo sapiens	2023	Brucella melitensis	https://trace.ncbi.nlm.nih.gov/Traces/sra/?run=SRR35797367
2023SD134	SRR35797368	PRJNA1290416	SAMN49920691	Homo sapiens	2023	Brucella melitensis	https://trace.ncbi.nlm.nih.gov/Traces/sra/?run=SRR35797368
2023SD1057	SRR35797369	PRJNA1290416	SAMN49920690	Homo sapiens	2023	Brucella melitensis	https://trace.ncbi.nlm.nih.gov/Traces/sra/?run=SRR35797369
2023SD1045	SRR35797370	PRJNA1290416	SAMN49920689	Homo sapiens	2023	Brucella melitensis	https://trace.ncbi.nlm.nih.gov/Traces/sra/?run=SRR35797370
2023SD1037	SRR35797371	PRJNA1290416	SAMN49920688	Homo sapiens	2023	Brucella melitensis	https://trace.ncbi.nlm.nih.gov/Traces/sra/?run=SRR35797371
2023SD1007	SRR35797372	PRJNA1290416	SAMN49920687	Homo sapiens	2023	Brucella melitensis	https://trace.ncbi.nlm.nih.gov/Traces/sra/?run=SRR35797372
2023SD095	SRR35797373	PRJNA1290416	SAMN49920686	Homo sapiens	2023	Brucella melitensis	https://trace.ncbi.nlm.nih.gov/Traces/sra/?run=SRR35797373
2023SD094	SRR35797374	PRJNA1290416	SAMN49920685	Homo sapiens	2023	Brucella melitensis	https://trace.ncbi.nlm.nih.gov/Traces/sra/?run=SRR35797374
2022SD021	SRR35797375	PRJNA1290416	SAMN49920667	Homo sapiens	2022	Brucella melitensis	https://trace.ncbi.nlm.nih.gov/Traces/sra/?run=SRR35797375
2023SD023	SRR35797376	PRJNA1290416	SAMN49920684	Homo sapiens	2023	Brucella melitensis	https://trace.ncbi.nlm.nih.gov/Traces/sra/?run=SRR35797376
2023SD014	SRR35797377	PRJNA1290416	SAMN49920683	Homo sapiens	2023	Brucella melitensis	https://trace.ncbi.nlm.nih.gov/Traces/sra/?run=SRR35797377
2022SD691	SRR35797378	PRJNA1290416	SAMN49920682	Homo sapiens	2022	Brucella melitensis	https://trace.ncbi.nlm.nih.gov/Traces/sra/?run=SRR35797378
2022SD663	SRR35797379	PRJNA1290416	SAMN49920681	Homo sapiens	2022	Brucella melitensis	https://trace.ncbi.nlm.nih.gov/Traces/sra/?run=SRR35797379
2022SD660	SRR35797380	PRJNA1290416	SAMN49920680	Homo sapiens	2022	Brucella melitensis	https://trace.ncbi.nlm.nih.gov/Traces/sra/?run=SRR35797380
2022SD550	SRR35797381	PRJNA1290416	SAMN49920679	Homo sapiens	2022	Brucella melitensis	https://trace.ncbi.nlm.nih.gov/Traces/sra/?run=SRR35797381
2022SD534	SRR35797382	PRJNA1290416	SAMN49920678	Homo sapiens	2022	Brucella melitensis	https://trace.ncbi.nlm.nih.gov/Traces/sra/?run=SRR35797382
2022SD385	SRR35797383	PRJNA1290416	SAMN49920677	Homo sapiens	2022	Brucella melitensis	https://trace.ncbi.nlm.nih.gov/Traces/sra/?run=SRR35797383
2022SD366	SRR35797384	PRJNA1290416	SAMN49920676	Homo sapiens	2022	Brucella melitensis	https://trace.ncbi.nlm.nih.gov/Traces/sra/?run=SRR35797384
2022SD355	SRR35797385	PRJNA1290416	SAMN49920675	Homo sapiens	2022	Brucella melitensis	https://trace.ncbi.nlm.nih.gov/Traces/sra/?run=SRR35797385
2022SD014	SRR35797386	PRJNA1290416	SAMN49920666	Homo sapiens	2022	Brucella melitensis	https://trace.ncbi.nlm.nih.gov/Traces/sra/?run=SRR35797386
2022SD013	SRR35797387	PRJNA1290416	SAMN49920665	Homo sapiens	2022	Brucella melitensis	https://trace.ncbi.nlm.nih.gov/Traces/sra/?run=SRR35510056
